# Supplementary material for: Real-World Osteoporosis Pharmacotherapy in the UAE: Prescribing Trends, Adherence, and Patient Beliefs
Source: Healthcare (Basel). 2026 Apr 29;14(9):1201. doi: 10.3390/healthcare14091201 (PMC13163328; doi:10.3390/healthcare14091201)
Supplement: Supplementary file 1 [file healthcare-14-01201-s001.zip]

Archive with 1 entries (1 files):
- healthcare-4189923-supplementary.pdf
